# Supplementary material for: A High-Fat-Diet-Induced Microbiota Imbalance Correlates with Oxidative Stress and the Inflammatory Response in the Gut of Freshwater Drum (Aplodinotus grunniens)
Source: Antioxidants (Basel). 2024 Mar 18;13(3):363. doi: 10.3390/antiox13030363 (PMC10967924; doi:10.3390/antiox13030363)
Supplement: Supplementary file 1 [file antioxidants-13-00363-s001.zip]

Archive with 2 entries (2 files):
- Table S3,S4,S5.xlsx
- Tables S1 and S2.pdf
